# Supplementary material for: Unclear Insomnia Concept in Randomized Controlled Trials and Systematic Reviews: A Meta-Epidemiological Study
Source: Int J Environ Res Public Health. 2022 Sep 27;19(19):12261. doi: 10.3390/ijerph191912261 (PMC9566752; doi:10.3390/ijerph191912261)
Supplement: Supplementary file 1 [file ijerph-19-12261-s001.zip]

Archive with 3 entries (3 files):
- Supplementary materials.pdf
- Table S5.xlsx
- Table S6.xlsx
