# Supplementary material for: Unclear Insomnia Concept in Randomized Controlled Trials and Systematic Reviews: A Meta-Epidemiological Study
Source: Int J Environ Res Public Health. 2022 Sep 27;19(19):12261. doi: 10.3390/ijerph191912261 (PMC9566752; doi:10.3390/ijerph191912261)
Supplement: Supplementary file 1 [file ijerph-19-12261-s001.zip › Table S5.xlsx]

## Sheet: 100articles
General Information
Study ID	RCT or SR	Year	Title	journal	pubmed_id	pmc_id		Language	Stractured abstracts	Protocol	This study can be	Reason for exclusion	Insomnia concept in abstracts	Word limitations in abstracts	Compliance with reporting guidelines	Registrations or protocols	Intended insomnia types	Diagnostic criteria	who diagnoses insomnia disorder		Word counts in abstracts	Funding	Impact factors
Savard J2018.pdf	RCT	2018	Moderators of Treatment Effects of a Video-Based Cognitive-Behavioral Therapy for Insomnia Comorbid With Cancer.	Behavioral sleep medicine	27494528			English	Yes	No	included		unclear insomnia concept	200	No	No	insomnia symptoms	not applicable	not applicable		141	nonindustry	2.964
Wong KY2021.pdf	RCT	2021	Low-Intensity Cognitive Behavioral Therapy for Insomnia as the Entry of the Stepped-Care Model in the Community: A Randomized Controlled Trial.	Behavioral sleep medicine	32429708			English	Yes	No	included		unclear insomnia concept	200	Yes	Yes	both insomnia disorder and insomnia symptoms	DSM	not reported		243	none	2.964
Alshehri MM2021	RCT	2021	Using Cognitive Behavioral Therapy for Insomnia in People with Type 2 Diabetes, Pilot RCT Part I: Sleep and Concomitant Symptom.	Behavioral sleep medicine	33108932			English	Yes	No	included		unclear insomnia concept	200	No	Yes	insomnia symptoms	not applicable	not applicable		263	none	2.964
Walsh JK2010.pdf	RCT	2010	Treatment of elderly primary insomnia patients with EVT 201 improves sleep initiation, sleep maintenance, and daytime sleepiness.	Sleep medicine	19945340			English	Yes	No	included		clear insomnia concept	250	No	Yes	insomnia disorder	DSM	not reported		277	none	3.492
Roth T2010.pdf	RCT	2010	Effect of gaboxadol on patient-reported measures of sleep and waking function in patients with Primary Insomnia: results from two randomized, controlled, 3-month studies.	Journal of clinical sleep medicine : JCSM : official publication of the American Academy of Sleep Medicine	20191935	PMC2823273		English	Yes	No	included		clear insomnia concept	250	No	Yes	insomnia disorder	DSM	not reported		290	industry	4.062
Wang-Weigand S2011.pdf	RCT	2011	Use of a post-sleep questionnaire-interactive voice response system (PSQ-IVRS) to evaluate the subjective sleep effects of ramelteon in adults with chronic insomnia.	Sleep medicine	21925941			English	Yes	No	included		unclear insomnia concept	250	No	No	insomnia symptoms	not applicable	not applicable		203	industry	3.492
Thiart H 2015.pdf	RCT	2015	Internet-Based Cognitive Behavioral Therapy for Insomnia: A Health Economic Evaluation.	Sleep	27450686	PMC5020359		English	Yes	No	included		unclear insomnia concept	250	Yes	Yes	both insomnia disorder and insomnia symptoms	DSM	clinicians		295	nonindustry	5.849
Yu ZH2017.pdf	RCT	2017	Effect and safety of paroxetine combined with zolpidem in treatment of primary insomnia.	Sleep & breathing = Schlaf & Atmung	28101753			English	Yes	No	included		clear insomnia concept	250	No	No	insomnia disorder	DSM	not reported		169	nonindustry	2.816
Sadler P2018.pdf	RCT	2018	Cognitive behavior therapy for older adults with insomnia and depression: a randomized controlled trial in community mental health services.	Sleep	29800468			English	Yes	No	included		unclear insomnia concept	250	No	Yes	both insomnia disorder and insomnia symptoms	DSM	clinicians		269	none	5.849
Yeung YF2018.pdf	RCT	2018	Effects of Zero-time Exercise on inactive adults with insomnia disorder: a pilot randomized controlled trial.	Sleep medicine	30312957			English	Yes	No	included		unclear insomnia concept	250	Yes	Yes	both insomnia disorder and insomnia symptoms	DSM	not reported		257	none	3.492
Sauter C2019.pdf	RCT	2019	Effects of a Workplace-Based Sleep Health Program on Sleep in Members of the German Armed Forces.	Journal of clinical sleep medicine : JCSM : official publication of the American Academy of Sleep Medicine	30853042	PMC6411175		English	Yes	No	included		unclear insomnia concept	250	No	Yes	insomnia symptoms	not applicable	not applicable		267	nonindustry	4.062
Sweetman A2021.pdf	RCT	2021	Effect of depression, anxiety, and stress symptoms on response to cognitive behavioral therapy for insomnia in patients with comorbid insomnia and sleep apnea: a randomized controlled trial.	Journal of clinical sleep medicine : JCSM : official publication of the American Academy of Sleep Medicine	33118927	PMC7927315		English	Yes	No	included		unclear insomnia concept	250	No	Yes	both insomnia disorder and insomnia symptoms	ICSD	clinicians		331	nonindustry	4.062
Reid KJ2010.pdf	RCT	2010	Aerobic exercise improves self-reported sleep and quality of life in older adults with insomnia.	Sleep medicine	20813580	PMC2992829		English	Yes	No	included		unclear insomnia concept	250	No	No	insomnia disorder	not reported	not reported		198	nonindustry	3.492
Inoue Y2013.pdf	RCT	2013	Efficacy and safety of rotigotine in Japanese patients with restless legs syndrome: a phase 3, multicenter, randomized, placebo-controlled, double-blind, parallel-group study.	Sleep medicine	24055212			English	Yes	No	included		unclear insomnia concept	250	No	Yes	insomnia symptoms	not applicable	not applicable		193	industry	3.492
Holmqvist M2014.pdf	RCT	2014	Web- vs. telehealth-based delivery of cognitive behavioral therapy for insomnia: a randomized controlled trial.	Sleep medicine	24461370			English	Yes	No	included		unclear insomnia concept	250	No	No	both insomnia disorder and insomnia symptoms	other	not reported		145	nonindustry	3.492
McCurry SM2014.pdf	RCT	2014	Who benefits from CBT for insomnia in primary care? Important patient selection and trial design lessons from longitudinal results of the Lifestyles trial.	Sleep	24497658	PMC3900626		English	Yes	No	included		unclear insomnia concept	250	No	Yes	insomnia symptoms	not applicable	not applicable		272	nonindustry	5.849
Ivgy-May N2015.pdf	RCT	2015	Esmirtazapine in non-elderly adult patients with primary insomnia: efficacy and safety from a randomized, 6-week sleep laboratory trial.	Sleep medicine	26047892			English	Yes	No	included		unclear insomnia concept	250	No	Yes	both insomnia disorder and insomnia symptoms	DSM	not reported		241	industry	3.492
Lancee J2016.pdf	RCT	2016	Guided Online or Face-to-Face Cognitive Behavioral Treatment for Insomnia: A Randomized Wait-List Controlled Trial.	Sleep	26414893	PMC4678352		English	Yes	No	included		unclear insomnia concept	250	No	Yes	both insomnia disorder and insomnia symptoms	DSM	clinicians		260	industry	5.849
Roehrs TA2016.pdf	RCT	2016	Hyperarousal in insomnia and hypnotic dose escalation.	Sleep medicine	27692272	PMC5063239		English	Yes	No	included		unclear insomnia concept	250	No	Yes	insomnia disorder	DSM	not reported		225	nonindustry	3.492
Beaulieu-Bonneau S2017.pdf	RCT	2017	Long-Term Maintenance of Therapeutic Gains Associated With Cognitive-Behavioral Therapy for Insomnia Delivered Alone or Combined With Zolpidem.	Sleep	28364426	PMC5804983		English	Yes	No	included		unclear insomnia concept	250	No	Yes	both insomnia disorder and insomnia symptoms	not reported	not reported		276	nonindustry	5.849
Peoples AR2019.pdf	RCT	2019	Cognitive Behavioral Therapy for Insomnia Reduces Depression in Cancer Survivors.	Journal of clinical sleep medicine : JCSM : official publication of the American Academy of Sleep Medicine	30621831	PMC6329536		English	Yes	No	included		unclear insomnia concept	250	No	Yes	both insomnia disorder and insomnia symptoms	DSM	not reported		277	industry	4.062
Kalmbach DA2019.pdf	RCT	2019	Treating insomnia improves depression, maladaptive thinking, and hyperarousal in postmenopausal women: comparing cognitive-behavioral therapy for insomnia (CBTI), sleep restriction therapy, and sleep hygiene education.	Sleep medicine	30785053	PMC6503531		English	Yes	No	included		unclear insomnia concept	250	No	Yes	both insomnia disorder and insomnia symptoms	DSM	not reported		266	nonindustry	3.492
Harb GC2019.pdf	RCT	2019	Randomized Controlled Trial of Imagery Rehearsal for Posttraumatic Nightmares in Combat Veterans.	Journal of clinical sleep medicine : JCSM : official publication of the American Academy of Sleep Medicine	31053215	PMC6510682		English	Yes	No	included		unclear insomnia concept	250	No	Yes	insomnia symptoms	not applicable	not applicable		209	nonindustry	4.062
Siebmanns S2021.pdf	RCT	2021	The effect of nurse-led Internet-based cognitive behavioural therapy for insomnia on patients with cardiovascular disease: A randomized controlled trial with 6-month follow-up.	Nursing open	33609425	PMC8186676		English	Yes	No	included		unclear insomnia concept	150	Yes	Yes	both insomnia disorder and insomnia symptoms	ICSD	clinicians		144	nonindustry	1.762
Childress AC2014.pdf	RCT	2014	The effects of lisdexamfetamine dimesylate on emotional lability in children 6 to 12 years of age with ADHD in a double-blind placebo-controlled trial.	Journal of attention disorders	22740112			English	Yes	No	included		unclear insomnia concept	150	No	No	cannot be classified	not applicable	not applicable		203	industry	3.256
Frick G2020.pdf	RCT	2020	Triple-Bead Mixed Amphetamine Salts (SHP465) in Adults With ADHD: Results of a Phase 3, Double-Blind, Randomized, Forced-Dose Trial.	Journal of attention disorders	28413925			English	Yes	No	included		unclear insomnia concept	150	No	Yes	cannot be classified	not applicable	not applicable		159	industry	3.256
Thorndike FP2013.pdf	RCT	2013	A randomized controlled trial of an internet intervention for adults with insomnia: effects on comorbid psychological and fatigue symptoms.	Journal of clinical psychology	24014057	PMC4078738		English	Yes	No	included		unclear insomnia concept	200	No	No	insomnia symptoms	not applicable	not applicable		154	nonindustry	2.885
Zhang J2021.pdf	RCT	2021	Electroacupuncture Plus Auricular Acupressure for Chemotherapy-Associated Insomnia in Breast Cancer Patients: A Pilot Randomized Controlled Trial.	Integrative cancer therapies	34036813	PMC8161840		English	Yes	No	included		unclear insomnia concept	200	No	Yes	both insomnia disorder and insomnia symptoms	DSM	not reported		267	nonindustry	3.279
Margolies SO2013.pdf	RCT	2013	Efficacy of a cognitive-behavioral treatment for insomnia and nightmares in Afghanistan and Iraq veterans with PTSD.	Journal of clinical psychology	23629959			English	Yes	No	included		unclear insomnia concept	200	No	No	insomnia symptoms	not applicable	not applicable		197	nonindustry	2.885
Dreno B2018.pdf	RCT	2018	Health-related quality of life impact of cobimetinib in combination with vemurafenib in patients with advanced or metastatic BRAF(V600) mutation-positive melanoma.	British journal of cancer	29438370	PMC5877437		English	Yes	No	included		unclear insomnia concept	200	No	Yes	cannot be classified	not applicable	not applicable		203	industry	7.64
Duncan MJ2020.pdf	RCT	2020	Efficacy of a Multi-component m-Health Weight-loss Intervention in Overweight and Obese Adults: A Randomised Controlled Trial.	International journal of environmental research and public health	32859100	PMC7503928		English	Yes	No	included		clear insomnia concept	200	No	Yes	insomnia symptoms	not applicable	not applicable		319	nonindustry	3.39
Watanabe N2011.pdf	RCT	2011	Brief behavioral therapy for refractory insomnia in residual depression: an assessor-blind, randomized controlled trial.	The Journal of clinical psychiatry	21457679			English	Yes	No	included		unclear insomnia concept	250	No	Yes	insomnia symptoms	not applicable	not applicable		272	nonindustry	4.384
Sakon M2012.pdf	RCT	2012	Darexaban (YM150) prevents venous thromboembolism in Japanese patients undergoing major abdominal surgery: Phase III randomized, mechanical prophylaxis-controlled, open-label study.	Thrombosis research	22762942			English	Yes	No	included		unclear insomnia concept	250	No	Yes	cannot be classified	not applicable	not applicable		267	industry	3.944
Thiart H2016.pdf	RCT	2016	Log in and breathe out: internet-based recovery training for sleepless employees with work-related strain - results of a randomized controlled trial.	Scandinavian journal of work, environment & health	25590336			English	Yes	No	included		unclear insomnia concept	250	No	Yes	insomnia symptoms	not applicable	not applicable		227	nonindustry	5.024
Weise C2016.pdf	RCT	2016	Internet-Delivered Cognitive-Behavior Therapy for Tinnitus: A Randomized Controlled Trial.	Psychosomatic medicine	26867083			English	Yes	No	included		clear insomnia concept	250	No	Yes	insomnia symptoms	not applicable	not applicable		272	nonindustry	4.312
Verplaetse TL2016.pdf	RCT	2016	Effect of Lowering the Dose of Varenicline on Alcohol Self-administration in Drinkers With Alcohol Use Disorders.	Journal of addiction medicine	27159341	PMC4880525		English	Yes	No	included		unclear insomnia concept	250	No	No	insomnia symptoms	not applicable	not applicable		271	industry	3.702
Sheaves B2018.pdf	RCT	2018	Stabilising sleep for patients admitted at acute crisis to a psychiatric hospital (OWLS): an assessor-blind pilot randomised controlled trial.	Psychological medicine	29108526	PMC6088775		English	Yes	No	included		unclear insomnia concept	250	No	Yes	insomnia symptoms	not applicable	not applicable		261	nonindustry	7.723
McCall WV2018.pdf	RCT	2018	A Pilot, Randomized Clinical Trial of Bedtime Doses of Prazosin Versus Placebo in Suicidal Posttraumatic Stress Disorder Patients With Nightmares.	Journal of clinical psychopharmacology	30335633			English	Yes	No	included		unclear insomnia concept	250	No	Yes	insomnia symptoms	not applicable	not applicable		235	nonindustry	3.153
Watanabe N2019.pdf	RCT	2019	Brief mindfulness-based stress management program for a better mental state in working populations - Happy Nurse Project: A randomized controlled trial(笨ｰ笨ｰ).	Journal of affective disorders	30927579			English	Yes	No	included		unclear insomnia concept	250	No	Yes	insomnia symptoms	not applicable	not applicable		253	nonindustry	4.839
Selinheimo S2019.pdf	RCT	2019	Health-related quality among life of employees with persistent nonspecific indoor-air-associated health complaints.	Journal of psychosomatic research	30935665			English	Yes	No	included		clear insomnia concept	250	No	Yes	insomnia symptoms	not applicable	not applicable		288	nonindustry	3.006
Sun L2021.pdf	RCT	2021	Dexamethasone plus oseltamivir versus dexamethasone in treatment-naive primary immune thrombocytopenia: a multicentre, randomised, open-label, phase 2 trial.	The Lancet. Haematology	33770484			English	Yes	No	included		unclear insomnia concept	250	No	Yes	cannot be classified	not applicable	not applicable		621	nonindustry	18.959
Song Y2022.pdf	RCT	2022	Change in Dysfunctional Sleep-Related Beliefs is Associated with Changes in Sleep and Other Health Outcomes Among Older Veterans With Insomnia: Findings From a Randomized Controlled Trial.	Annals of behavioral medicine : a publication of the Society of Behavioral Medicine	33944909	PMC8691391		English	Yes	No	included		unclear insomnia concept	250	Yes	Yes	both insomnia disorder and insomnia symptoms	ICSD	not reported		257	nonindustry	4.908
Reynolds III CF2010.pdf	RCT	2010	Protecting sleep, promoting health in later life: a randomized clinical trial.	Psychosomatic medicine	19995884	PMC2846078		English	Yes	No	included		unclear insomnia concept	250	No	No	insomnia symptoms	not applicable	not applicable		270	nonindustry	4.312
Rickels K2010.pdf	RCT	2010	Desvenlafaxine for the prevention of relapse in major depressive disorder: results of a randomized trial.	Journal of clinical psychopharmacology	20075643			English	Yes	No	included		unclear insomnia concept	250	No	No	cannot be classified	not applicable	not applicable		265	industry	3.153
Aziz S2010.pdf	RCT	2010	Treatment profile of hepatitis C patients - a comparison of interferon alpha 2a and 2b treatment regimes.	Journal of the College of Physicians and Surgeons--Pakistan : JCPSP	20810048			English	Yes	No	included		unclear insomnia concept	250	No	No	cannot be classified	not applicable	not applicable		365	none	0.711
Ensrud KE2012.pdf	RCT	2012	Effect of escitalopram on insomnia symptoms and subjective sleep quality in healthy perimenopausal and postmenopausal women with hot flashes: a randomized controlled trial.	Menopause (New York, N.Y.)	22433978	PMC3382013		English	Yes	No	included		clear insomnia concept	250	No	Yes	insomnia symptoms	not applicable	not applicable		287	industry	2.953
Johnson JR2013.pdf	RCT	2013	An open-label extension study to investigate the long-term safety and tolerability of THC/CBD oromucosal spray and oromucosal THC spray in patients with terminal cancer-related pain refractory to strong opioid analgesics.	Journal of pain and symptom management	23141881			English	Yes	No	included		unclear insomnia concept	250	No	No	insomnia symptoms	not applicable	not applicable		281	industry	3.612
Cutler AJ2013.pdf	RCT	2013	Long-term safety and tolerability of iloperidone: results from a 25-week, open-label extension trial.	CNS spectrums	23312567			English	Yes	No	included		unclear insomnia concept	250	No	No	cannot be classified	not applicable	not applicable		205	industry	3.79
Mitchell PB2013.pdf	RCT	2013	A factor analytic study in bipolar depression, and response to lamotrigine.	CNS spectrums	23702258			English	Yes	No	included		unclear insomnia concept	250	No	No	insomnia symptoms	not applicable	not applicable		270	nonindustry	3.79
Cohen LS2014.pdf	RCT	2014	Efficacy of omega-3 for vasomotor symptoms treatment: a randomized controlled trial.	Menopause (New York, N.Y.)	23982113	PMC4072122		English	Yes	No	included		clear insomnia concept	250	No	No	insomnia symptoms	not applicable	not applicable		272	nonindustry	2.953
Newton KM2014.pdf	RCT	2014	Efficacy of yoga for vasomotor symptoms: a randomized controlled trial.	Menopause (New York, N.Y.)	24045673	PMC3871975		English	Yes	No	included		clear insomnia concept	250	No	No	insomnia symptoms	not applicable	not applicable		289	nonindustry	2.953
Fu DJ2015.pdf	RCT	2015	Paliperidone palmitate once-monthly reduces risk of relapse of psychotic, depressive, and manic symptoms and maintains functioning in a double-blind, randomized study of schizoaffective disorder.	The Journal of clinical psychiatry	25562685			English	Yes	No	included		unclear insomnia concept	250	No	Yes	cannot be classified	not applicable	not applicable		322	industry	4.384
Chung KF2015.pdf	RCT	2015	Acupuncture for residual insomnia associated with major depressive disorder: a placebo- and sham-controlled, subject- and assessor-blind, randomized trial.	The Journal of clinical psychiatry	26132682			English	Yes	No	included		unclear insomnia concept	250	Yes	Yes	insomnia disorder	DSM	clinicians		264	nonindustry	4.384
Landbloom R2017.pdf	RCT	2017	Asenapine for the treatment of adults with an acute exacerbation of schizophrenia: results from a randomized, double-blind, fixed-dose, placebo-controlled trial with olanzapine as an active control.	CNS spectrums	27821210			English	Yes	No	included		unclear insomnia concept	250	No	Yes	cannot be classified	not applicable	not applicable		262	industry	3.79
Leeangkoonsathian E2017.pdf	RCT	2017	The effect of different progestogens on sleep in postmenopausal women: a randomized trial.	Gynecological endocrinology : the official journal of the International Society of Gynecological Endocrinology	28609128			English	Yes	No	included		unclear insomnia concept	250	No	Yes	insomnia symptoms	not applicable	not applicable		195	nonindustry	2.26
Asplund RP2018.pdf	RCT	2018	Internet-based stress management for distressed managers: results from a randomised controlled trial.	Occupational and environmental medicine	28855344	PMC5800342		English	Yes	No	included		unclear insomnia concept	250	Yes	No	insomnia symptoms	not applicable	not applicable		244	none	4.402
Bondi CD2018.pdf	RCT	2018	The Effect of Melatonin Upon Postacute Withdrawal Among Males in a Residential Treatment Program (M-PAWS): A Randomized, Double-blind, Placebo-controlled Trial.	Journal of addiction medicine	29351138			English	Yes	No	included		unclear insomnia concept	250	No	Yes	insomnia symptoms	not applicable	not applicable		349	nonindustry	3.702
Borghi B2018.pdf	RCT	2018	Treatment of recent onset low back pain with periradicular injections of meloxicam: a randomized, double blind, placebo controlled cross-over study.	Minerva anestesiologica	29405668			English	Yes	No	included		unclear insomnia concept	250	No	Yes	cannot be classified	not applicable	not applicable		259	none	3.051
Maarrawi J2018.pdf	RCT	2018	Randomized double-blind controlled study of bedtime low-dose amitriptyline in chronic neck pain.	European journal of pain (London, England)	29436064			English	Yes	No	included		unclear insomnia concept	250	No	Yes	insomnia symptoms	not applicable	not applicable		277	nonindustry	3.934
Glozier N2019.pdf	RCT	2019	Adjunctive Internet-delivered cognitive behavioural therapy for insomnia in men with depression: A randomised controlled trial.	The Australian and New Zealand journal of psychiatry	30191722			English	Yes	No	included		unclear insomnia concept	250	No	Yes	insomnia symptoms	not applicable	not applicable		313	nonindustry	5.744
Forsell E2019.pdf	RCT	2019	Proof of Concept for an Adaptive Treatment Strategy to Prevent Failures in Internet-Delivered CBT: A Single-Blind Randomized Clinical Trial With Insomnia Patients.	The American journal of psychiatry	30696270			English	Yes	No	included		unclear insomnia concept	250	No	Yes	insomnia symptoms	not applicable	not applicable		266	nonindustry	18.112
Rinke A2019.pdf	RCT	2019	Health-Related Quality of Life for Long-Acting Octreotide versus Placebo in Patients with Metastatic Midgut Neuroendocrine Tumors in the Phase 3 PROMID Trial.	Neuroendocrinology	30852564			English	Yes	No	included		unclear insomnia concept	250	No	Yes	insomnia symptoms	not applicable	not applicable		274	industry	4.914
Gaspar MP2019.pdf	RCT	2019	Sleep disturbance and response to surgical decompression in patients with carpal tunnel syndrome: a prospective randomized pilot comparison of open versus endoscopic release.	Acta bio-medica : Atenei Parmensis	30889160	PMC6502157		English	Yes	No	included		unclear insomnia concept	250	No	No	insomnia symptoms	not applicable	not applicable		237	none	unavailable
Colvonen PJ2020.pdf	RCT	2020	Examining sleep over time in a randomized control trial comparing two integrated PTSD and alcohol use disorder treatments.	Drug and alcohol dependence	32065939	PMC8515903		English	Yes	No	included		unclear insomnia concept	250	No	Yes	insomnia symptoms	not applicable	not applicable		251	nonindustry	4.492
Kinoshita T2020.pdf	RCT	2020	The effects of bright light treatment via ear canals on quality of sleep and depressive mood among overworked employees: A randomized-controlled clinical trial.	Work (Reading, Mass.)	33044213			English	Yes	No	included		unclear insomnia concept	250	No	Yes	insomnia symptoms	not applicable	not applicable		203	industry	1.505
Rickardsson J2021.pdf	RCT	2021	Internet-delivered acceptance and commitment therapy as microlearning for chronic pain: A randomized controlled trial with 1-year follow-up.	European journal of pain (London, England)	33460240			English	Yes	No	included		unclear insomnia concept	250	Yes	Yes	insomnia symptoms	not applicable	not applicable		307	nonindustry	3.934
Dos Reis Lucena L2021.pdf	RCT	2021	Lavender essential oil on postmenopausal women with insomnia: Double-blind randomized trial.	Complementary therapies in medicine	33905827			English	Yes	No	included		unclear insomnia concept	250	Yes	Yes	insomnia symptoms	not applicable	not applicable		279	nonindustry	2.446
Akodu AK2021	RCT	2021	Efficacy of neck stabilization and Pilates exercises on pain, sleep disturbance and kinesiophobia in patients with non-specific chronic neck pain: A randomized controlled trial.	Journal of bodywork and movement therapies	33992276			English	Yes	No	included		unclear insomnia concept	250	No	Yes	insomnia symptoms	not applicable	not applicable		246	none	unavailable
Goerigk SA2021.pdf	RCT	2021	Parsing the antidepressant effects of non-invasive brain stimulation and pharmacotherapy: A symptom clustering approach on ELECT-TDCS.	Brain stimulation	34048940			English	Yes	No	included		unclear insomnia concept	250	No	Yes	insomnia symptoms	not applicable	not applicable		281	nonindustry	8.955
Bao T2021.pdf	RCT	2021	Health-Related Quality of Life in Cancer Survivors with Chemotherapy-Induced Peripheral Neuropathy: A Randomized Clinical Trial.	The oncologist	34390283	PMC8571772		English	Yes	No	included		unclear insomnia concept	250	No	Yes	insomnia symptoms	not applicable	not applicable		358	nonindustry	5.55
Gehrman P2021.pdf	RCT	2021	Randomized Noninferiority Trial of Telehealth Delivery of Cognitive Behavioral Treatment of Insomnia Compared to In-Person Care.	The Journal of clinical psychiatry	34428360			English	Yes	No	included		unclear insomnia concept	250	No	Yes	both insomnia disorder and insomnia symptoms	DSM	not reported		296	nonindustry	4.384
Esteban R2018.pdf	RCT	2018	Efficacy of Sofosbuvir and Velpatasvir, With and Without Ribavirin, in Patients With Hepatitis C Virus Genotype 3ﾂInfectionﾂand Cirrhosis.	Gastroenterology	29958855			English	Yes	No	included		unclear insomnia concept	260	No	Yes	cannot be classified	not applicable	not applicable		317	industry	22.682
Roila F2014.pdf	RCT	2014	Aprepitant versus dexamethasone for preventing chemotherapy-induced delayed emesis in patients with breast cancer: a randomized double-blind study.	Journal of clinical oncology : official journal of the American Society of Clinical Oncology	24323030			English	Yes	No	included		unclear insomnia concept	275	No	No	cannot be classified	not applicable	not applicable		286	none	44.544
Wang W2010.pdf	RCT	2010	Tai Chi exercise versus rehabilitation for the elderly with cerebral vascular disorder: a single-blinded randomized controlled trial.	Psychogeriatrics : the official journal of the Japanese Psychogeriatric Society	20860572			English	Yes	No	included		unclear insomnia concept	300	No	No	insomnia symptoms	not applicable	not applicable		251	none	2.44
Wigal T2011.pdf	RCT	2011	Effect size of lisdexamfetamine dimesylate in adults with attention-deficit/hyperactivity disorder.	Postgraduate medicine	21474905			English	Yes	No	included		unclear insomnia concept	300	No	Yes	cannot be classified	not applicable	not applicable		309	industry	3.84
Wigal SB2013.pdf	RCT	2013	NWP06, an extended-release oral suspension of methylphenidate, improved attention-deficit/hyperactivity disorder symptoms compared with placebo in a laboratory classroom study.	Journal of child and adolescent psychopharmacology	23289899	PMC3696913		English	Yes	No	included		unclear insomnia concept	300	No	Yes	cannot be classified	not applicable	not applicable		312	industry	2.576
Schadendorf D2014.pdf	RCT	2014	Functional and symptom impact of trametinib versus chemotherapy in BRAF V600E advanced or metastatic melanoma: quality-of-life analyses of the METRIC study.	Annals of oncology : official journal of the European Society for Medical Oncology	24504441	PMC4433512		English	Yes	No	included		clear insomnia concept	300	No	Yes	insomnia symptoms	not applicable	not applicable		306	industry	32.976
Younossi ZM2016.pdf	RCT	2016	Patient-reported outcomes with sofosbuvir and velpatasvir with or without ribavirin for hepatitis C virus-related decompensated cirrhosis: an exploratory analysis from the randomised, open-label ASTRAL-4 phase 3 trial.	The lancet. Gastroenterology & hepatology	28404069			English	Yes	No	included		unclear insomnia concept	300	No	Yes	cannot be classified	not applicable	not applicable		466	industry	18.486
Wigal T2018.pdf	RCT	2018	A randomized, double-blind study of SHP465 mixed amphetamine salts extended-release in adults with ADHD using a simulated adult workplace design.	Postgraduate medicine	29809075			English	Yes	No	included		unclear insomnia concept	300	No	Yes	cannot be classified	not applicable	not applicable		318	industry	3.84
Si X2018.pdf	RCT	2018	Quality of life results from a randomized, double-blinded, placebo-controlled, multi-center phase III trial of anlotinib in patients with advanced non-small cell lung cancer.	Lung cancer (Amsterdam, Netherlands)	30032842			English	Yes	No	included		unclear insomnia concept	300	No	Yes	insomnia symptoms	not applicable	not applicable		283	industry	5.705
Chollet F2011.pdf	RCT	2011	Fluoxetine for motor recovery after acute ischaemic stroke (FLAME): a randomised placebo-controlled trial.	The Lancet. Neurology	21216670			English	Yes	No	included		unclear insomnia concept	300	No	Yes	cannot be classified	not applicable	not applicable		377	nonindustry	44.182
Irving G2014.pdf	RCT	2014	Comparative safety and tolerability of duloxetine vs. pregabalin vs. duloxetine plus gabapentin in patients with diabetic peripheral neuropathic pain.	International journal of clinical practice	24837444			English	Yes	No	included		unclear insomnia concept	300	No	Yes	cannot be classified	not applicable	not applicable		316	industry	2.503
Childress AC2017.pdf	RCT	2017	Efficacy, Safety, and Tolerability of an Extended-Release Orally Disintegrating Methylphenidate Tablet in Children 6-12 Years of Age with Attention-Deficit/Hyperactivity Disorder in the Laboratory Classroom Setting.	Journal of child and adolescent psychopharmacology	27183299	PMC5326982		English	Yes	No	included		unclear insomnia concept	300	No	Yes	cannot be classified	not applicable	not applicable		313	industry	2.576
Reilmann R2019.pdf	RCT	2019	Safety and efficacy of pridopidine in patients with Huntington's disease (PRIDE-HD): a phase 2, randomised, placebo-controlled, multicentre, dose-ranging study.	The Lancet. Neurology	30563778			English	Yes	No	included		unclear insomnia concept	300	No	Yes	cannot be classified	not applicable	not applicable		453	industry	44.182
Bicego A2021.pdf	RCT	2021	Complementary treatment comparison for chronic pain management: A randomized longitudinal study.	PloS one	34358272	PMC8345881		English	Yes	No	included		unclear insomnia concept	300	No	Yes	insomnia symptoms	not applicable	not applicable		280	nonindustry	3.24
Wade AG2010.pdf	RCT	2010	Nightly treatment of primary insomnia with prolonged release melatonin for 6 months: a randomized placebo controlled trial on age and endogenous melatonin as predictors of efficacy and safety.	BMC medicine	20712869	PMC2933606		English	Yes	No	included		clear insomnia concept	350	No	No	insomnia disorder	DSM	researchers		352	industry	8.775
Wang D2016.pdf	RCT	2016	Tryptophan for the sleeping disorder and mental symptom of new-type drug dependence: A randomized, double-blind, placebo-controlled trial.	Medicine	27428201	PMC4956795		English	Yes	No	included		unclear insomnia concept	350	No	Yes	insomnia symptoms	not applicable	not applicable		270	nonindustry	1.889
Wiklund T2018.pdf	RCT	2018	Is sleep disturbance in patients with chronic pain affected by physical exercise or ACT-based stress management? - A randomized controlled study.	BMC musculoskeletal disorders	29631567	PMC5892036		English	Yes	No	included		unclear insomnia concept	350	No	Yes	insomnia symptoms	not applicable	not applicable		324	nonindustry	2.355
Ritterband LM2017.pdf	RCT	2017	Effect of a Web-Based Cognitive Behavior Therapy for Insomnia Intervention With 1-Year Follow-up: A Randomized Clinical Trial.	JAMA psychiatry	27902836			English	Yes	No	included		unclear insomnia concept	350	No	Yes	both insomnia disorder and insomnia symptoms	not reported	not reported		455	nonindustry	21.596
Ni J2018.pdf	RCT	2018	Effectiveness and safety of auricular acupoint bloodletting in treatment of insomnia: an assessor-blinded pilot randomized controlled trial.	Journal of traditional Chinese medicine = Chung i tsa chih ying wen pan	32185994			English	Yes	No	included		unclear insomnia concept	350	No	No	insomnia disorder	ICD	not reported		171	nonindustry	unavailable
Alshehri MM2020.pdf	RCT	2020	The effects of cognitive behavioral therapy for insomnia in people with type 2 diabetes mellitus, pilot RCT part II: diabetes health outcomes.	BMC endocrine disorders	32891140	PMC7487570		English	Yes	No	included		unclear insomnia concept	350	Yes	Yes	insomnia symptoms	not applicable	not applicable		366	nonindustry	2.763
Bentley TGK2022.pdf	RCT	2022	Costs associated with treatment of insomnia in Alzheimer's disease caregivers: a comparison of mindfulness meditation and cognitive behavioral therapy for insomnia.	BMC health services research	35183180	PMC8858547		English	Yes	No	included		unclear insomnia concept	350	No	Yes	insomnia symptoms	not applicable	not applicable		330	nonindustry	2.655
Clayton AH2018.pdf	RCT	2018	Safety of Flibanserin in Women Treated With Antidepressants: A Randomized, Placebo-Controlled Study.	The journal of sexual medicine	29289374			English	Yes	No	included		unclear insomnia concept	400	No	Yes	cannot be classified	not applicable	not applicable		443	industry	3.802
McCall WV2015.pdf	RCT	2015	A multi-site randomized clinical trial to reduce suicidal ideation in suicidal adult outpatients with Major Depressive Disorder: Development of a methodology to enhance safety.	Clinical trials (London, England)	25733676	PMC4424155		English	Yes	No	included		unclear insomnia concept	425	No	Yes	insomnia symptoms	not applicable	not applicable		354	nonindustry	2.486
Behrendt D2020.pdf	RCT	2020	Efficacy of a Self-Help Web-Based Recovery Training in Improving Sleep in Workers: Randomized Controlled Trial in the General Working Population.	Journal of medical Internet research	31909725	PMC6996739		English	Yes	No	included		unclear insomnia concept	450	Yes	Yes	insomnia symptoms	not applicable	not applicable		458	nonindustry	5.428
Cornu C2010.pdf	RCT	2010	A dietary supplement to improve the quality of sleep: a randomized placebo controlled trial.	BMC complementary and alternative medicine	20569455	PMC2901361		English	Yes	No	included		clear insomnia concept	unclear	No	Yes	insomnia disorder	other	not reported		266	industry	3.659
Buysse DJ2011.pdf	RCT	2011	Efficacy of brief behavioral treatment for chronic insomnia in older adults.	Archives of internal medicine	21263078	PMC3101289		English	Yes	No	included		unclear insomnia concept	unclear	No	Yes	insomnia disorder	other	clinicians		296	nonindustry	unavailable
Arnold LM2012.pdf	RCT	2012	Safety and efficacy of esreboxetine in patients with fibromyalgia: a fourteen-week, randomized, double-blind, placebo-controlled, multicenter clinical trial.	Arthritis and rheumatism	22275142			English	Yes	No	included		unclear insomnia concept	unclear	No	No	cannot be classified	not applicable	not applicable		282	industry	unavailable
Durgam S2014.pdf	RCT	2014	An evaluation of the safety and efficacy of cariprazine in patients with acute exacerbation of schizophrenia: a phase II, randomized clinical trial.	Schizophrenia research	24412468			English	Yes	No	included		unclear insomnia concept	unclear	No	Yes	cannot be classified	not applicable	not applicable		244	industry	4.939
Göral Türkcü S2021.pdf	RCT	2021	The effects of reflexology on anxiety, depression and quality of life in patients with gynecological cancers with reference to Watson's theory of human caring.	Complementary therapies in clinical practice	34157494			English	Yes	No	included		unclear insomnia concept	unclear	No	No	insomnia symptoms	not applicable	not applicable		251	none	2.446
