# Supplementary material for: Unclear Insomnia Concept in Randomized Controlled Trials and Systematic Reviews: A Meta-Epidemiological Study
Source: Int J Environ Res Public Health. 2022 Sep 27;19(19):12261. doi: 10.3390/ijerph191912261 (PMC9566752; doi:10.3390/ijerph191912261)
Supplement: Supplementary file 1 [file ijerph-19-12261-s001.zip › Table S6.xlsx]

## Sheet: Sheet1 (2)
General Information
Study ID	RCT or SR	Year	Title	journal	pubmed_id	pmc_id		Language	Stractured abstracts	Protocol	This study can be	Reason for exclusion	Insomnia concept in abstracts	Word limitations in abstracts	Compliance with reporting guidelines	Registrations or protocols	Intended insomnia types	Diagnostic criteria	who diagnoses insomnia disorder		Word counts in abstracts	Funding	Impact factors
Birling Y2020.pdf	SR	2020	Zao Ren An Shen for insomnia: a systematic review with meta-analysis.	Sleep medicine	32045853			English	Yes	No	included		unclear insomnia concept	250	No	Yes	insomnia disorder	not reported	both clinicians and researchers		235	none	3.492
Jafari-Koulaee A2021.pdf	SR	2021	The effect of melatonin on sleep quality and insomnia in patients with cancer: a systematic review study.	Sleep medicine	33910162			English	Yes	No	included		unclear insomnia concept	250	Yes	No	insomnia symptoms	not applicable	not applicable		349	none	3.492
Lin F2021.pdf	SR	2021	The effects of bright light therapy on depression and sleep disturbances in patients with Parkinson's disease: a systematic review and meta-analysis of randomized controlled trials.	Sleep medicine	34052783			English	Yes	No	included		clear insomnia concept	250	Yes	No	insomnia symptoms	not applicable	not applicable		257	none	3.492
Edinger JD2021.pdf	SR	2021	Behavioral and psychological treatments for chronic insomnia disorder in adults: an American Academy of Sleep Medicine systematic review, meta-analysis, and GRADE assessment.	Journal of clinical sleep medicine : JCSM : official publication of the American Academy of Sleep Medicine	33164741	PMC7853211		English	Yes	No	included		unclear insomnia concept	250	No	No	both insomnia disorder and insomnia symptoms	DSM	not reported		205	nonindustry	4.062
Xu J2020.pdf	SR	2020	Sleep disorders in Wilson disease: a systematic review and meta-analysis.	Journal of clinical sleep medicine : JCSM : official publication of the American Academy of Sleep Medicine	31992405	PMC7053029		English	Yes	No	included		unclear insomnia concept	250	Yes	Yes	insomnia symptoms	not applicable	not applicable		266	nonindustry	4.062
Yoo IG2022.pdf	SR	2022	The effects of the type of delivery of cognitive-behavioral therapy for healthcare workers: A systematic review.	Journal of clinical psychology	34240422			English	Yes	No	included		unclear insomnia concept	200	No	No	cannot be classified	not applicable	not applicable		151	none	2.885
Miola A2020.pdf	SR	2020	Aripiprazole for the treatment of delusional disorders: A systematic review.	General hospital psychiatry	32650190			English	Yes	No	included		unclear insomnia concept	200	Yes	No	cannot be classified	not applicable	not applicable		197	none	3.238
Zhang SX2022.pdf	SR	2022	A Systematic Review and Meta-Analysis of Symptoms of Anxiety, Depression, and Insomnia in Spain in the COVID-19 Crisis.	International journal of environmental research and public health	35055841	PMC8775436		English	Yes	No	included		unclear insomnia concept	200	Yes	Yes	insomnia symptoms	not applicable	not applicable		222	nonindustry	3.39
Pagkali A2022.pdf	SR	2022	Safety Profile of Niraparib as Maintenance Therapy for Ovarian Cancer: A Systematic Review and Meta-Analysis.	Current oncology (Toronto, Ont.)	35049703	PMC8774559		English	Yes	No	included		unclear insomnia concept	200	No	Yes	cannot be classified	not applicable	not applicable		329	none	3.677
Thaler KJ2012.pdf	SR	2012	Comparative effectiveness of second-generation antidepressants for accompanying anxiety, insomnia, and pain in depressed patients: a systematic review.	Depression and anxiety	22553134			English	Yes	No	included		unclear insomnia concept	200	No	No	cannot be classified	not applicable	not applicable		251	none	6.505
Reeve S2015.pdf	SR	2015	The role of sleep dysfunction in the occurrence of delusions and hallucinations: A systematic review.	Clinical psychology review	26407540	PMC4786636		English	Yes	No	included		unclear insomnia concept	200	No	No	both insomnia disorder and insomnia symptoms	not reported	not reported		197	nonindustry	12.792
Frass M2012.pdf	SR	2012	Use and acceptance of complementary and alternative medicine among the general population and medical personnel: a systematic review.	The Ochsner journal	22438782	PMC3307506		English	Yes	No	included		unclear insomnia concept	250	No	No	cannot be classified	not applicable	not applicable		293	none	unavailable
Chowdhury AI2020.pdf	SR	2020	Prevalence of insomnia among university students in South Asian Region: a systematic review of studies.	Journal of preventive medicine and hygiene	33628956	PMC7888398		English	Yes	No	included		unclear insomnia concept	250	Yes	No	insomnia symptoms	not applicable	not applicable		206	none	unavailable
Miraj S2016.pdf	SR	2016	A systematic review of the relationship between dystemprament (sue Mizaj) and treatments and management of diseases (Ilaj and Eslah-e-Mizaj).	Electronic physician	28163851	PMC5279969		English	Yes	No	included		unclear insomnia concept	250	No	No	insomnia disorder	not reported	not reported		306	none	unavailable
Thakur B2021.pdf	SR	2021	Burden of Predominant Psychological Reactions Among the Healthcare Workers and General Population During COVID-19 Pandemic Phase: A Systematic Review and Meta-Analysis.	Indian journal of community medicine : official publication of Indian Association of Preventive & Social Medicine	35068717	PMC8729270		English	Yes	No	included		unclear insomnia concept	250	Yes	Yes	cannot be classified	not applicable	not applicable		217	none	unavailable
Wijarnpreecha K2017.pdf	SR	2017	Insomnia and risk of nonalcoholic fatty liver disease: A systematic review and meta-analysis.	Journal of postgraduate medicine	28862239	PMC5664866		English	Yes	No	included		unclear insomnia concept	250	No	No	cannot be classified	not applicable	not applicable		245	none	1.476
Campbell R2021.pdf	SR	2021	Understanding the unmet needs in insomnia treatment: a systematic literature review of real-world evidence.	The International journal of neuroscience	34668828			English	Yes	No	included		unclear insomnia concept	250	No	No	both insomnia disorder and insomnia symptoms	not reported	not reported		252	industry	2.292
Kim SH2019.pdf	SR	2019	Acupuncture using pattern-identification for the treatment of insomnia disorder: a systematic review and meta-analysis of randomized controlled trials.	Integrative medicine research	31497504	PMC6718809		English	Yes	No	included		clear insomnia concept	250	Yes	No	insomnia disorder	other	not reported		281	nonindustry	2.379
Hu N 2021.pdf	SR	2021	Smoking and incidence of insomnia: a systematic review and meta-analysis of cohort studies.	Public health	34507139			English	Yes	No	included		unclear insomnia concept	250	No	No	insomnia disorder	DSM	not reported		222	nonindustry	2.427
Wong WK2020.pdf	SR	2020	The effect of psychological factors on pain, function and quality of life in patients with rotator cuff tendinopathy: A systematic review.	Musculoskeletal science & practice	32452391			English	Yes	No	included		unclear insomnia concept	250	Yes	Yes	cannot be classified	not applicable	not applicable		220	none	2.52
Tang L2020.pdf	SR	2020	Relationship between sleep and cognitive function in patients with heart failure: A systematic review.	Journal of psychosomatic research	31918359			English	Yes	No	included		unclear insomnia concept	250	Yes	No	insomnia symptoms	not applicable	not applicable		175	nonindustry	3.006
Carton L2015.pdf	SR	2015	Off-Label Prescribing of Antipsychotics in Adults, Children and Elderly Individuals: A Systematic Review of Recent Prescription Trends.	Current pharmaceutical design	26088115			English	Yes	No	included		unclear insomnia concept	250	No	No	cannot be classified	not applicable	not applicable		248	none	3.116
Najafpour Z2021.pdf	SR	2021	Cost-effectiveness of neuroimaging technologies in management of psychiatric and insomnia disorders: A meta-analysis and prospective cost analysis.	Journal of neuroradiology = Journal de neuroradiologie	33383065			English	Yes	No	included		clear insomnia concept	250	No	No	insomnia disorder	not reported	not reported		244	nonindustry	3.447
Thompson J2020.pdf	SR	2020	Experiences of taking neuroleptic medication and impacts on symptoms, sense of self and agency: a systematic review and thematic synthesis of qualitative data.	Social psychiatry and psychiatric epidemiology	31875238			English	Yes	No	included		unclear insomnia concept	250	Yes	Yes	insomnia symptoms	not applicable	not applicable		222	nonindustry	4.328
Matsunaga S2019.pdf	SR	2019	Efficacy and Safety of Cholinesterase Inhibitors for Mild Cognitive Impairment:A Systematic Review and Meta-Analysis.	Journal of Alzheimer's disease : JAD	31424411			English	Yes	No	included		unclear insomnia concept	250	Yes	Yes	cannot be classified	not applicable	not applicable		249	none	4.472
Kishi T2013.pdf	SR	2013	NMDA receptor antagonists interventions in schizophrenia: Meta-analysis of randomized, placebo-controlled trials.	Journal of psychiatric research	23692933			English	Yes	No	included		unclear insomnia concept	250	No	No	cannot be classified	not applicable	not applicable		351	none	4.791
Bagherzadeh-Azbari S2019.pdf	SR	2019	Neuroimaging insights into the link between depression and Insomnia: A systematic review.	Journal of affective disorders	31401541			English	Yes	No	included		unclear insomnia concept	250	Yes	Yes	insomnia symptoms	not applicable	not applicable		228	none	4.839
Ho FY2020.pdf	SR	2020	The effect of self-help cognitive behavioral therapy for insomnia on depressive symptoms: An updated meta-analysis of randomized controlled trials.	Journal of affective disorders	32090753			English	Yes	No	included		clear insomnia concept	250	No	No	insomnia symptoms	not applicable	not applicable		204	none	4.839
de Pablo GS2020.pdf	SR	2020	Impact of coronavirus syndromes on physical and mental health of health care workers: Systematic review and meta-analysis.	Journal of affective disorders	32658823	PMC7314697		English	Yes	No	included		unclear insomnia concept	250	Yes	Yes	cannot be classified	not applicable	not applicable		250	nonindustry	4.839
Dong F2021.pdf	SR	2021	A living systematic review of the psychological problems in people suffering from COVID-19.	Journal of affective disorders	34126309	PMC8169237		English	Yes	No	included		unclear insomnia concept	250	Yes	No	insomnia symptoms	not applicable	not applicable		249	none	4.839
Wu T2021.pdf	SR	2021	Prevalence of mental health problems during the COVID-19 pandemic: A systematic review and meta-analysis.	Journal of affective disorders	33310451	PMC7710473		English	Yes	No	included		unclear insomnia concept	250	No	Yes	cannot be classified	not applicable	not applicable		243	none	4.839
Rodrigues TM2016.pdf	SR	2016	Pharmacological interventions for daytime sleepiness and sleep disorders in Parkinson's disease: Systematic review and meta-analysis.	Parkinsonism & related disorders	27010071			English	Yes	No	included		unclear insomnia concept	250	No	No	cannot be classified	not applicable	not applicable		248	none	4.891
Phillips EA2019.pdf	SR	2019	Effectiveness of occupational e-mental health interventions: a systematic review and meta-analysis of randomized controlled trials.	Scandinavian journal of work, environment & health	31184758			English	Yes	No	included		unclear insomnia concept	250	Yes	No	cannot be classified	not applicable	not applicable		192	none	5.024
Kishi T2019.pdf	SR	2019	Brexpiprazole as Adjunctive Treatment for Major Depressive Disorder Following Treatment Failure With at Least One Antidepressant in the Current Episode: a Systematic Review and Meta-Analysis.	The international journal of neuropsychopharmacology	31350882	PMC6872963		English	Yes	No	included		unclear insomnia concept	250	Yes	Yes	cannot be classified	not applicable	not applicable		290	none	5.176
Pancheri C2019.pdf	SR	2019	A systematic review on sleep alterations anticipating the onset of bipolar disorder.	European psychiatry : the journal of the Association of European Psychiatrists	30818134			English	Yes	No	included		unclear insomnia concept	250	Yes	No	cannot be classified	not applicable	not applicable		234	nonindustry	5.361
Monahan K2021.pdf	SR	2021	Quetiapine withdrawal: A systematic review.	The Australian and New Zealand journal of psychiatry	33059460			English	Yes	No	included		unclear insomnia concept	250	Yes	Yes	insomnia symptoms	not applicable	not applicable		259	none	5.744
Koopman ADM2020.pdf	SR	2020	Prevalence of Insomnia (Symptoms) in T2D and Association With Metabolic Parameters and Glycemic Control: Meta-Analysis.	The Journal of clinical endocrinology and metabolism	31603475	PMC7110921		English	Yes	No	included		unclear insomnia concept	250	Yes	Yes	insomnia symptoms	not applicable	not applicable		270	none	5.958
Koc Z2022.pdf	SR	2022	The effectiveness of telehealth programs on the mental health of women with breast cancer: A systematic review.	Journal of telemedicine and telecare	35108131			English	Yes	No	included		unclear insomnia concept	250	Yes	No	cannot be classified	not applicable	not applicable		237	none	6.184
Gottlieb JF2019.pdf	SR	2019	The chronotherapeutic treatment of bipolar disorders: A systematic review and practice recommendations from the ISBD task force on chronotherapy and chronobiology.	Bipolar disorders	31609530			English	Yes	No	included		unclear insomnia concept	250	Yes	No	insomnia disorder	other	not reported		262	none	6.744
Sofi F2014.pdf	SR	2014	Insomnia and risk of cardiovascular disease: a meta-analysis.	European journal of preventive cardiology	22942213			English	Yes	No	included		unclear insomnia concept	250	No	No	cannot be classified	not applicable	not applicable		242	none	7.804
Xu W2020.pdf	SR	2020	Sleep problems and risk of all-cause cognitive decline or dementia: an updated systematic review and meta-analysis.	Journal of neurology, neurosurgery, and psychiatry	31879285	PMC7035682		English	Yes	No	included		unclear insomnia concept	250	Yes	No	cannot be classified	not applicable	not applicable		153	none	10.283
Reeve BB2014.pdf	SR	2014	Recommended patient-reported core set of symptoms to measure in adult cancer treatment trials.	Journal of the National Cancer Institute	25006191	PMC4110472		English	Yes	No	included		unclear insomnia concept	250	No	No	insomnia symptoms	not applicable	not applicable		248	nonindustry	13.506
Rogers JP2020.pdf	SR	2020	Psychiatric and neuropsychiatric presentations associated with severe coronavirus infections: a systematic review and meta-analysis with comparison to the COVID-19 pandemic.	The lancet. Psychiatry	32437679	PMC7234781		English	Yes	No	included		unclear insomnia concept	250	Yes	No	cannot be classified	not applicable	not applicable		740	nonindustry	26.481
Paumgartten FJR2016.pdf	SR	2016	Safety and efficacy of fenproporex for obesity treatment: a systematic review.	Revista de saude publica	27253901	PMC4902098		English	Yes	No	included		unclear insomnia concept	300	No	No	cannot be classified	not applicable	not applicable		262	nonindustry	2.106
Zhang LL2016.pdf	SR	2016	Critical evaluation of paliperidone in the treatment of schizophrenia in Chinese patients: a systematic literature review.	Neuropsychiatric disease and treatment	26811684	PMC4714741		English	Yes	No	included		unclear insomnia concept	300	No	No	cannot be classified	not applicable	not applicable		295	nonindustry	2.154
Ji X2016.pdf	SR	2016	Subjective sleep measures for adolescents: a systematic review.	Child: care, health and development	27495828			English	Yes	No	included		unclear insomnia concept	300	No	No	insomnia symptoms	not applicable	not applicable		301	nonindustry	2.508
Feng G2020.pdf	SR	2020	The Clinical Effectiveness of Cognitive Behavioral Therapy for Patients with Insomnia and Depression: A Systematic Review and Meta-Analysis.	Evidence-based complementary and alternative medicine : eCAM	32733587	PMC7378630		English	Yes	No	included		unclear insomnia concept	300	Yes	Yes	both insomnia disorder and insomnia symptoms	DSM	not reported		290	nonindustry	2.63
Yang XQ2019.pdf	SR	2019	Tian Wang Bu Xin Dan for Insomnia: A Systematic Review of Efficacy and Safety.	Evidence-based complementary and alternative medicine : eCAM	31019540	PMC6451824		English	Yes	No	included		unclear insomnia concept	300	No	No	insomnia disorder	other	not reported		376	none	2.63
Liu FG2021.pdf	SR	2021	Efficacy and Safety of Scalp Acupuncture for Insomnia: A Systematic Review and Meta-Analysis.	Evidence-based complementary and alternative medicine : eCAM	34122601	PMC8166479		English	Yes	No	included		unclear insomnia concept	300	Yes	Yes	insomnia disorder	ICSD	not reported		405	nonindustry	2.63
Lopez-Soto PJ2019.pdf	SR	2019	Chronotype, nursing activity, and gender: A systematic review.	Journal of advanced nursing	30307057			English	Yes	No	included		unclear insomnia concept	300	Yes	No	cannot be classified	not applicable	not applicable		236	nonindustry	3.187
Lever I2019.pdf	SR	2019	Health consequences of bullying in the healthcare workplace: A systematic review.	Journal of advanced nursing	30816567			English	Yes	No	included		unclear insomnia concept	300	Yes	No	cannot be classified	not applicable	not applicable		150	none	3.187
Jackson C2021.pdf	SR	2021	The adverse effects of bisphosphonates in breast cancer: A systematic review and network meta-analysis.	PloS one	33544765	PMC7864400		English	Yes	No	included		unclear insomnia concept	300	No	No	insomnia symptoms	not applicable	not applicable		500	nonindustry	3.24
Seyffert M2016.pdf	SR	2016	Internet-Delivered Cognitive Behavioral Therapy to Treat Insomnia: A Systematic Review and Meta-Analysis.	PloS one	26867139	PMC4750912		English	Yes	No	included		unclear insomnia concept	300	Yes	Yes	insomnia symptoms	not applicable	not applicable		344	nonindustry	3.24
Yuan L2016.pdf	SR	2016	Potential treatment benefits and safety of roflumilast in COPD: a systematic review and meta-analysis.	International journal of chronic obstructive pulmonary disease	27418821	PMC4934559		English	Yes	No	included		unclear insomnia concept	300	Yes	No	cannot be classified	not applicable	not applicable		318	none	3.355
Liu X2018.pdf	SR	2018	Efficiency and adverse events of electronic cigarettes: A systematic review and meta-analysis (PRISMA-compliant article).	Medicine	29742683	PMC5959444		English	Yes	No	included		unclear insomnia concept	350	No	No	cannot be classified	not applicable	not applicable		219	none	1.889
Kwon CY2020.pdf	SR	2020	Effectiveness and safety of ear acupuncture for trauma-related mental disorders after large-scale disasters: A PRISMA-compliant systematic review.	Medicine	32080154	PMC7034715		English	Yes	No	included		unclear insomnia concept	350	Yes	Yes	insomnia symptoms	not applicable	not applicable		281	nonindustry	1.889
Sun P2021.pdf	SR	2021	The Psychological Impact of COVID-19 Pandemic on Health Care Workers: A Systematic Review and Meta-Analysis.	Frontiers in psychology	34305703	PMC8297953		English	Yes	No	included		unclear insomnia concept	350	Yes	No	insomnia symptoms	not applicable	not applicable		203	nonindustry	2.988
Chang PH2015.pdf	SR	2015	Combination therapy of varenicline with nicotine replacement therapy is better than varenicline alone: a systematic review and meta-analysis of randomized controlled trials.	BMC public health	26198192	PMC4508997		English	Yes	No	included		unclear insomnia concept	350	No	No	cannot be classified	not applicable	not applicable		260	none	3.295
Wang WL2020.pdf	SR	2020	The effect of yoga on sleep quality and insomnia in women with sleep problems: a systematic review and meta-analysis.	BMC psychiatry	32357858	PMC7193366		English	Yes	No	included		unclear insomnia concept	350	Yes	No	insomnia symptoms	not applicable	not applicable		408	nonindustry	3.63
Scharner V2022.pdf	SR	2022	Efficacy and safety of Z-substances in the management of insomnia in older adults: a systematic review for the development of recommendations to reduce potentially inappropriate prescribing.	BMC geriatrics	35100976			English	Yes	No	included		unclear insomnia concept	350	Yes	Yes	cannot be classified	not applicable	not applicable		287	nonindustry	3.921
Qiu R2018.pdf	SR	2018	Comparison of the efficacy of dispensing granules with traditional decoction: a systematic review and meta-analysis.	Annals of translational medicine	29610730	PMC5879516		English	Yes	No	included		unclear insomnia concept	350	No	No	cannot be classified	not applicable	not applicable		287	nonindustry	3.932
Xie Y2021.pdf	SR	2021	Effects of Exercise on Sleep Quality and Insomnia in Adults: A Systematic Review and Meta-Analysis of Randomized Controlled Trials.	Frontiers in psychiatry	34163383	PMC8215288		English	Yes	No	included		unclear insomnia concept	350	Yes	No	insomnia symptoms	not applicable	not applicable		352	nonindustry	4.157
Wan M2020.pdf	SR	2020	The impact on quality of life from informing diagnosis in patients with cancer: a systematic review and meta-analysis.	BMC cancer	32615952	PMC7331248		English	Yes	No	included		unclear insomnia concept	350	No	Yes	insomnia symptoms	not applicable	not applicable		254	none	4.43
Swallow E2016.pdf	SR	2016	Daclatasvir and Sofosbuvir Versus Sofosbuvir and Ribavirin in Patients with Chronic Hepatitis C Coinfected with HIV: A Matching-adjusted Indirect Comparison.	Clinical therapeutics	26839044			English	Yes	No	included		unclear insomnia concept	400	No	No	cannot be classified	not applicable	not applicable		353	industry	3.396
van Nooten F2017.pdf	SR	2017	Capsaicin 8% Patch Versus Oral Neuropathic Pain Medications for the Treatment of Painful Diabetic Peripheral Neuropathy: A Systematic Literature Review and Network Meta-analysis.	Clinical therapeutics	28365034			English	Yes	No	included		unclear insomnia concept	400	No	No	cannot be classified	not applicable	not applicable		394	industry	3.396
Ma Y2020.pdf	SR	2020	Prevalence and risk factors of cancer-related fatigue: A systematic review and meta-analysis.	International journal of nursing studies	32920423			English	Yes	No	included		unclear insomnia concept	400	Yes	Yes	cannot be classified	not applicable	not applicable		387	nonindustry	5.837
Ahmed H2017	SR	2017	Safety and Efficacy of Ombitasvir/Paritaprevir/Ritonavir and Dasabuvir with or without Ribavirin for Treatment of Hepatitis C Virus Genotype 1: A Systematic Review and Meta-analysis.	Clinical drug investigation	28871475			English	Yes	No	included		unclear insomnia concept	450	Yes	No	cannot be classified	not applicable	not applicable		286	none	2.859
Sirdifield C2017.pdf	SR	2017	A Systematic Review and Meta-Synthesis of Patients' Experiences and Perceptions of Seeking and Using Benzodiazepines and Z-Drugs: Towards Safer Prescribing.	The patient	27282559			English	Yes	No	included		unclear insomnia concept	450	No	No	cannot be classified	not applicable	not applicable		251	nonindustry	3.883
Fuggle N2019.pdf	SR	2019	Safety of Opioids in Osteoarthritis: Outcomes of a Systematic Review and Meta-Analysis.	Drugs & aging	31073926	PMC6509215		English	Yes	No	included		unclear insomnia concept	450	Yes	Yes	cannot be classified	not applicable	not applicable		387	nonindustry	3.923
Silang KA2022.pdf	SR	2022	eHealth Interventions for Treatment and Prevention of Depression, Anxiety, and Insomnia During Pregnancy: Systematic Review and Meta-analysis.	JMIR mental health	35188471			English	Yes	No	included		unclear insomnia concept	450	Yes	Yes	cannot be classified	not applicable	not applicable		322	nonindustry	4.388
Evans K2022.pdf	SR	2022	Remotely Delivered Interventions to Support Women With Symptoms of Anxiety in Pregnancy: Mixed Methods Systematic Review and Meta-analysis.	Journal of medical Internet research	35166688			English	Yes	No	included		unclear insomnia concept	450	Yes	Yes	insomnia disorder	DSM	not reported		448	none	5.428
Rogers MA2017.pdf	SR	2017	Internet-Delivered Health Interventions That Work: Systematic Review of Meta-Analyses and Evaluation of Website Availability.	Journal of medical Internet research	28341617	PMC5384996		English	Yes	No	included		unclear insomnia concept	450	Yes	Yes	cannot be classified	not applicable	not applicable		447	none	5.428
Bhagavan C2020.pdf	SR	2020	Cannabinoids in the Treatment of Insomnia Disorder: A Systematic Review and Meta-Analysis.	CNS drugs	33244728			English	Yes	No	included		unclear insomnia concept	450	Yes	Yes	both insomnia disorder and insomnia symptoms	other	not reported		550	nonindustry	5.754
Gupta L2017.pdf	SR	2017	Does Elite Sport Degrade Sleep Quality? A Systematic Review.	Sports medicine (Auckland, N.Z.)	27900583	PMC5488138		English	Yes	No	included		clear insomnia concept	450	Yes	No	insomnia symptoms	not applicable	not applicable		248	none	11.14
Gartlehner G 2015.pdf	SR	2015	Second-generation antidepressants for preventing seasonal affective disorder in adults.	The Cochrane database of systematic reviews	26558418			English	Yes	No	included		unclear insomnia concept	1000	No	Yes	cannot be classified	not applicable	not applicable		778	nonindustry	9.289
Chong J2017.pdf	SR	2017	Phosphodiesterase 4 inhibitors for chronic obstructive pulmonary disease.	The Cochrane database of systematic reviews	28922692	PMC6483682		English	Yes	No	included		unclear insomnia concept	1000	No	Yes	cannot be classified	not applicable	not applicable		721	nonindustry	9.289
Oduwole O2012.pdf	SR	2012	Honey for acute cough in children.	The Cochrane database of systematic reviews	22419319			English	Yes	No	included		unclear insomnia concept	1000	No	No	cannot be classified	not applicable	not applicable		417	none	9.289
Jin X 2012.pdf	SR	2012	Ganoderma lucidum (Reishi mushroom) for cancer treatment.	The Cochrane database of systematic reviews	22696372			English	Yes	No	included		unclear insomnia concept	1000	No	No	cannot be classified	not applicable	not applicable		691	none	9.289
McCleery J2014.pdf	SR	2014	Pharmacotherapies for sleep disturbances in Alzheimer's disease.	The Cochrane database of systematic reviews	24659320			English	Yes	No	included		unclear insomnia concept	1000	No	No	cannot be classified	not applicable	not applicable		847	none	9.289
Kuenzig ME2014.pdf	SR	2014	Budesonide for maintenance of remission in Crohn's disease.	The Cochrane database of systematic reviews	25141071	PMC7133546		English	Yes	No	included		unclear insomnia concept	1000	No	No	cannot be classified	not applicable	not applicable		979	nonindustry	9.289
Macedo CR 2014.pdf	SR	2014	Pharmacotherapy for sleep bruxism.	The Cochrane database of systematic reviews	25338726			English	Yes	No	included		unclear insomnia concept	1000	No	No	cannot be classified	not applicable	not applicable		676	none	9.289
Mason M2015.pdf	SR	2015	Effects of opioid, hypnotic and sedating medications on sleep-disordered breathing in adults with obstructive sleep apnoea.	The Cochrane database of systematic reviews	26171909			English	Yes	No	included		unclear insomnia concept	1000	No	No	cannot be classified	not applicable	not applicable		892	none	9.289
Tickell-Painter M2017.pdf	SR	2017	Mefloquine for preventing malaria during travel to endemic areas.	The Cochrane database of systematic reviews	29083100	PMC5686653		English	Yes	No	included		unclear insomnia concept	1000	No	No	insomnia symptoms	not applicable	not applicable		984	nonindustry	9.289
Oduwole O2018.pdf	SR	2018	Honey for acute cough in children.	The Cochrane database of systematic reviews	29633783	PMC6513626		English	Yes	No	included		unclear insomnia concept	1000	No	Yes	cannot be classified	not applicable	not applicable		716	none	9.289
Rosner S2018.pdf	SR	2018	Eszopiclone for insomnia.	The Cochrane database of systematic reviews	30303519	PMC6492503		English	Yes	No	included		unclear insomnia concept	1000	No	No	insomnia disorder	other	not reported		691	nonindustry	9.289
Mikocka-Walus A2019.pdf	SR	2019	Adjuvant therapy with antidepressants for the management of inflammatory bowel disease.	The Cochrane database of systematic reviews	30977111	PMC6459769		English	Yes	No	included		unclear insomnia concept	1000	No	No	cannot be classified	not applicable	not applicable		892	none	9.289
Serralde-Zuniga AE2019.pdf	SR	2019	Fluoxetine for adults who are overweight or obese.	The Cochrane database of systematic reviews	31613390	PMC6792438		English	Yes	No	included		unclear insomnia concept	1000	No	No	cannot be classified	not applicable	not applicable		673	none	9.289
Jaffer KY2017.pdf	SR	2017	Trazodone for Insomnia: A Systematic Review.	Innovations in clinical neuroscience	29552421	PMC5842888		English	Yes	No	included		unclear insomnia concept	unclear	Yes	No	insomnia disorder	not reported	not reported		234	none	unavailable
Della Monica A2022.pdf	SR	2022	The impact of Covid-19 healthcare emergency on the psychological well-being of health professionals: a review of literature.	Annali di igiene : medicina preventiva e di comunita	33779676			English	Yes	No	included		unclear insomnia concept	unclear	Yes	No	insomnia symptoms	not applicable	not applicable		276	none	unavailable
Bekele F2021.pdf	SR	2021	Magnitude and determinants of the psychological impact of COVID-19 among health care workers: A systematic review.	SAGE open medicine	33996083	PMC8082979		English	Yes	No	included		unclear insomnia concept	unclear	Yes	No	cannot be classified	not applicable	not applicable		261	none	unavailable
Demissie DB2021.pdf	SR	2021	Mental health effect of COVID-19 pandemic among women who are pregnant and/or lactating: A systematic review and meta-analysis.	SAGE open medicine	34262762	PMC8243107		English	Yes	No	included		unclear insomnia concept	unclear	Yes	No	cannot be classified	not applicable	not applicable		362	none	unavailable
Alessi C2011	SR	2011	Insomnia (primary) in older people.	BMJ clinical evidence	22030082	PMC3275108		English	Yes	No	included		unclear insomnia concept	unclear	No	No	insomnia disorder	not reported	not reported		198	none	unavailable
Tashakori-Miyanroudi M2021.pdf	SR	2021	Prevalence of depression, anxiety, and psychological distress in patients with epilepsy during COVID-19: A systematic review.	Epilepsy & behavior : E&B	34781062	PMC8586733		English	Yes	No	included		unclear insomnia concept	unclear	Yes	Yes	cannot be classified	not applicable	not applicable		247	none	2.937
Fritz H2014.pdf	SR	2014	Intravenous Vitamin C and Cancer: A Systematic Review.	Integrative cancer therapies	24867961			English	Yes	No	included		unclear insomnia concept	unclear	No	No	insomnia symptoms	not applicable	not applicable		284	none	3.279
Xie CL2013.pdf	SR	2013	Efficacy and safety of Suanzaoren decoction for primary insomnia: a systematic review of randomized controlled trials.	BMC complementary and alternative medicine	23336848	PMC3554563		English	Yes	No	included		unclear insomnia concept	unclear	Yes	No	insomnia disorder	other	not reported		286	none	3.659
Hu S2021.pdf	SR	2021	Individual Insomnia Symptom and Increased Hazard Risk of Cardiocerebral Vascular Diseases: A Meta-Analysis.	Frontiers in psychiatry	34054612	PMC8160242		English	Yes	No	included		clear insomnia concept	unclear	No	No	insomnia symptoms	not applicable	not applicable		241	nonindustry	4.157
Tandon N2020.pdf	SR	2020	Safety and clinical effectiveness of Withania Somnifera (Linn.) Dunal root in human ailments.	Journal of ethnopharmacology	32201301			English	Yes	No	included		unclear insomnia concept	unclear	No	No	cannot be classified	not applicable	not applicable		495	none	4.36
da Silva Neto RM2021.pdf	SR	2021	Psychological effects caused by the COVID-19 pandemic in health professionals: A systematic review with meta-analysis.	Progress in neuro-psychopharmacology & biological psychiatry	32771337	PMC7409979		English	Yes	No	included		unclear insomnia concept	unclear	Yes	No	insomnia symptoms	not applicable	not applicable		143	nonindustry	5.067
Chapman JL2018.pdf	SR	2018	Is Metabolic Rate Increased in Insomnia Disorder? A Systematic Review.	Frontiers in endocrinology	30061861	PMC6054926		English	Yes	No	included		unclear insomnia concept	unclear	Yes	No	insomnia disorder	not reported	not reported		306	nonindustry	5.555
Samara MT2020.pdf	SR	2020	Efficacy, acceptability, and tolerability of all available treatments for insomnia in the elderly: a systematic review and network meta-analysis.	Acta psychiatrica Scandinavica	32521042			English	Yes	No	included		unclear insomnia concept	unclear	No	Yes	cannot be classified	not applicable	not applicable		248	nonindustry	6.392
